# Supplementary material for: Integrative chromosome-level genomics and metabolomics uncover regulatory networks linking monoterpenoid biosynthesis and glandular trichome formation in Mosla chinensis
Source: Hortic Res. 2025 Oct 1;13(1):uhaf263. doi: 10.1093/hr/uhaf263 (PMC12861481; doi:10.1093/hr/uhaf263)
Supplement: Web_Material_uhaf263 [file web_material_uhaf263.zip]

Archive with 3 entries (3 files):
- Supplemental Figures.docx
- Supplemental Methods.docx
- Supplemental Table.docx
